# Supplementary material for: Preliminary Assessment of the Possible Environmental Risks of Photopolymerizing Resin Particles Produced by Finishing Stereolithography 3D-Printed Objects, Employing Toxicity Test on Tropical House Crickets (Gryllodes sigillatus)
Source: Int J Mol Sci. 2025 Nov 21;26(23):11245. doi: 10.3390/ijms262311245 (PMC12691734; doi:10.3390/ijms262311245)
Supplement: Supplementary file 1 [file ijms-26-11245-s001.zip]

Archive with 2 entries (2 files):
- S1 Divided tray model.stl
- S2 Detailed enzyme activity measurements script.pdf
